# Supplementary material for: Cathepsin B plays a role in spermatogenesis and sperm maturation through regulating autophagy and apoptosis in mice
Source: PeerJ. 2022 Dec 2;10:e14472. doi: 10.7717/peerj.14472 (PMC9744162; doi:10.7717/peerj.14472)
Supplement: Supplemental Information 7 [file peerj-10-14472-s007.xlsx]

## Sheet: Sheet1
	WT					CTSB-/-
Abnormal Head	13.9319	9.30233	13.4503	11.6564		20.2952	28.5714	26.2712	20.1521
Coiled Tail	5.26316	3.87597	3.50877	5.21472		7.74908	5.41872	6.77966	9.12547
Decapitated spermatozoa	4.64396	5.42636	7.60234	4.29448		8.48709	19.7044	12.7119	8.74525
