# Supplementary material for: Cathepsin B plays a role in spermatogenesis and sperm maturation through regulating autophagy and apoptosis in mice
Source: PeerJ. 2022 Dec 2;10:e14472. doi: 10.7717/peerj.14472 (PMC9744162; doi:10.7717/peerj.14472)
Supplement: Supplemental Information 9 [file peerj-10-14472-s009.xlsx]

## Sheet: Sheet1
WT	Ctsb-/-
86.98	50.36
67.52	64.68
73.29	53.43
54.6	45.77
74.66	56.2
