# Supplementary material for: Cathepsin B plays a role in spermatogenesis and sperm maturation through regulating autophagy and apoptosis in mice
Source: PeerJ. 2022 Dec 2;10:e14472. doi: 10.7717/peerj.14472 (PMC9744162; doi:10.7717/peerj.14472)
Supplement: Supplemental Information 10 [file peerj-10-14472-s010.xlsx]

## Sheet: Sheet1
		106/ml	WT1	WT4	WT3	WT4	WT5				106/ml	KO1	KO3	KO4	KO5	KO2
		Con	86.98	67.52	73.29	54.6	74.66				Con	50.36	64.68	53.43	45.77	56.2
		PR	39.76	47.44	33.5	40.38	41.29				PR	33.33	6.43	6.19	3.31	32.69
		NP	36.51	24.36	40.89	40.38	45.16				NP	45.54	49.71	30.97	28.93	39.48
		IM	23.73	28.21	25.62	19.23	13.55				IM	21.13	43.86	62.83	67.77	27.83
			0.0224798
		PR	0.00987799
		NP	0.79158
		IM	0.0459022
